# Supplementary material for: Intrabody Tetrodotoxin Distribution and Possible Hypothesis for Its Migration in Ribbon Worms Cephalothrix cf. simula (Palaeonemertea, Nemertea)
Source: Mar Drugs. 2021 Aug 29;19(9):494. doi: 10.3390/md19090494 (PMC8465930; doi:10.3390/md19090494)
Supplement: Supplementary file 1 [file marinedrugs-19-00494-s001.zip]

Archive with 2 entries (2 files):
- Supplementary S1.pdf
- Supplementary S2.xlsx
